# Supplementary material for: The Relationship between General Movements and Risk Factors in Moderate-Late Preterm Infants: A Prospective Cohort Study
Source: J Clin Med. 2023 Dec 18;12(24):7763. doi: 10.3390/jcm12247763 (PMC10743437; doi:10.3390/jcm12247763)
Supplement: Supplementary file 1 [file jcm-12-07763-s001.zip]

Archive with 1 entries (1 files):
- jcm-2734310-supplementary.pdf
